# Supplementary material for: A Comparative Analysis of SegFormer, FabE-Net and VGG-UNet Models for the Segmentation of Neural Structures on Histological Sections
Source: Diagnostics (Basel). 2025 Sep 22;15(18):2408. doi: 10.3390/diagnostics15182408 (PMC12468733; doi:10.3390/diagnostics15182408)
Supplement: Supplementary file 1 [file diagnostics-15-02408-s001.zip]

Archive with 15 entries (14 files):
- Script for retraining the VGG-UNet model.html
- Script for retraining the FabE-Net model.html
- Architecture of FabE-Net.png
- Architecture of VGG-UNet.png
- Architecture of SegFormer.png
- Script for retraining the SegFormer model.html
- Script for preprocessing svs-files to create mask-original image pairs.html
- SegFormer/
- SegFormer/config.json
- SegFormer/model.safetensors
- SegFormer/training_args.bin
- VGG-UNet.keras
- FabE-Net.pth
- target_image.jpg
- Formulas.html
